# Supplementary material for: Activin B and Activin C Have Opposing Effects on Prostate Cancer Progression and Cell Growth
Source: Cancers (Basel). 2022 Dec 27;15(1):147. doi: 10.3390/cancers15010147 (PMC9817897; doi:10.3390/cancers15010147)
Supplement: Supplementary file 1 [file cancers-15-00147-s001.zip]

Archive with 1 entries (1 files):
- cancers-2037030-supplementary.pdf
